# Supplementary material for: Emissions Control Scenarios for Transport in Greater Cairo
Source: Toxics. 2021 Nov 1;9(11):285. doi: 10.3390/toxics9110285 (PMC8621196; doi:10.3390/toxics9110285)
Supplement: Supplementary file 1 [file toxics-09-00285-s001.zip]

Archive with 1 entries (1 files):
- toxics-1397763-SM-cc_RA.pdf
